# Supplementary material for: Oligopeptides/DNA Coacervate Droplets as Macromolecular Delivery Microcarriers
Source: Adv Sci (Weinh). 2026 May 13:e75691. Online ahead of print. doi: 10.1002/advs.75691 (PMC13335948; doi:10.1002/advs.75691)
Supplement: Supplementary file 2 — Supporting File 2: advs75691‐sup‐0002‐DataFile.xlsx. [file ADVS-9999-e75691-s002.xlsx]

## Sheet: figure2e
peptide/DNA	K10			R10			RA1			RA2
0.2	30.3	47.6	26	36.2	38.5	33.5	49.4	43.1	42.9	22.2	27.9	19.8
0.25	51.4	47.9	49.8	66.3	67.9	66.8	74.7	71.8	73.9	59	59.3	56.2
0.33	66.9	67.8	66.2	89.3	89.5	89.4	86.2	86.8	86.2	78.3	80	78.2
0.5	77.4	77.9	78	92.5	92.5	92.5	91.1	91.3	91.3	86.3	86	85.5
1	83.4	83.7	84	94.8	95	95	94.4	94.3	94.4	92.4	92.2	92
2	78.5	78.8	79.6	93.9	94.1	94.2	94.4	94.2	94.1	93	93	93.1
3	73.7	74.6	74.4	92.1	92.3	92.3	92.4	92.1	92.1	92.6	92.3	92.5
4	67.2	67.7	67.1	90.1	90.5	90.4	90.2	90.2	89.9	90.6	90.9	90.9
5	60.4	62.1	62.1	87.1	87.5	87.2	87	86.2	86.6	89.5	89.1	89

## Sheet: figure2f
peptide/DNA	RA2			RA1			R10			K10
0.2	-18.8	-20.2	-20.4	-20.1	-19.4	-19.3	-20.4	-21.6	-22.4	-17.8	-17.3	-19.4
0.5	-16.1	-15.1	-15.7	-14	-14.5	-15.6	-14.5	-14.9	-15.4	-13.4	-14.3	-14.2
1	-10	-11.5	-11.9	-12	-11.1	-9.8	-10.7	-12.4	-12.9	-11	-11	-12.3
2	-9.66	-10.1	-9.97	-9.54	-8.54	-8.94	-10.6	-10.8	-9.64	-10.2	-10.7	-10.8
3	-8.5	-9.07	-10	-9.12	-7.98	-9.08	-7.95	-9.25	-10.7	-9.75	-11	-8.16
4	-7.79	-9.31	-10.2	-8.35	-7.97	-8.97	-8.04	-9.08	-10.8	-8.39	-8.69	-9.12
5	-8.44	-10.1	-9.34	-7.46	-8.57	-8.36	-7.2	-7.96	-8.62	-8.73	-8.75	-9.46

## Sheet: figure3b
t	RA2				t	RA1				t	R10
	mean	S.D.	N			mean	S.D.	N			mean	S.D.	N
-14.4401	103.612	2.18648	3		-15.8975	101.447	1.77201	3		-18.8125	107.659	2.73285	3
-13.0026	103.865	1.88655	3		-14.4601	101.608	1.79392	3		-17.3751	107.631	2.33151	3
-11.2185	82.9587	2.22697	3		-12.676	81.4885	3.30618	3		-15.5909	103.714	3.21829	3
-9.3302	69.7213	2.89696	3		-10.7877	67.6292	5.08004	3		-13.7027	87.1336	2.34105	3
-7.43391	60.8091	3.01588	3		-8.8914	58.929	6.01386	3		-11.8064	76.5556	2.51844	3
-5.54564	54.305	2.72851	3		-7.00313	52.3311	5.90737	3		-9.91812	69.4997	3.0796	3
-3.65737	48.7358	2.55557	3		-5.11486	47.4719	6.06177	3		-8.02985	63.2862	3.69081	3
-1.87825	44.3178	2.45133	3		-3.33574	44.0241	6.50736	3		-6.25073	58.3294	3.57185	3
0	41.0178	2.25135	3		-1.45749	43.8041	2.94857	3		-4.37248	54.0353	3.67434	3
1.45749	43.2665	2.29618	3		0	43.5488	2.56886	3		-2.91499	50.5582	3.98423	3
2.925	48.334	1.95451	3		1.46751	46.131	2.39444	3		-1.44748	47.4167	3.77993	3
4.37248	51.8535	2.32037	3		2.91499	47.936	4.55172	3		0	44.5237	3.62832	3
5.83498	54.6744	1.89783	3		4.37749	52.5693	3.25312	3		1.4625	45.8542	3.57442	3
7.28746	57.4761	2.49375	3		5.82997	55.7745	2.32414	3		2.91498	47.0108	4.39474	3
8.74495	60.0688	2.26316	3		7.28746	58.9135	1.00242	3		4.37247	47.9673	6.00434	3
10.2025	61.9983	2.52848	3		8.74496	61.2892	0.948891	3		5.82997	48.4261	7.40543	3
11.6499	63.7487	1.96312	3		10.1924	63.9491	0.69456	3		7.27744	50.9568	6.873	3
13.1074	65.9975	2.76066	3		11.6499	65.7256	0.658753	3		8.73494	52.3806	6.45258	3
14.5649	67.047	2.78375	3		13.1074	67.864	1.26446	3		10.1924	54.1573	6.58342	3
16.0224	68.547	3.0419	3		14.5649	69.2031	1.27269	3		11.6499	56.1807	6.39113	3
17.4799	70.4885	2.81717	3		16.0224	70.3005	1.49145	3		13.1074	57.5864	6.06636	3
18.9374	72.1551	2.73262	3		17.4799	71.902	1.95851	3		14.5649	58.4445	5.32861	3
20.3989	72.9724	3.05297	3		18.9414	73.2802	2.58306	3		16.0264	59.6366	5.70521	3
21.8484	74.4792	3.33121	3		20.3909	74.039	2.73722	3		17.4759	60.4076	5.78426	3
23.2958	75.0968	3.07923	3		21.8383	75.0574	2.77362	3		18.9234	61.6366	5.5725	3
24.7734	76.8185	3.05476	3		23.3159	75.9129	2.44333	3		20.4009	63.1563	5.736	3
26.2228	77.2595	3.20889	3		24.7654	76.6169	2.49227	3		21.8504	64.1941	5.49262	3
27.6803	78.3288	2.78843	3		26.2228	76.9288	2.88107	3		23.3078	64.4524	4.97618	3
29.1398	78.8407	3.14383	3		27.6823	77.5739	2.34507	3		24.7674	65.2435	5.31458	3
30.5933	79.8741	3.28763	3		29.1358	77.8314	2.87532	3		26.2208	67.1428	5.19695	3
32.0458	80.9265	2.91893	3		30.5883	78.7939	2.81546	3		27.6733	67.7048	4.30576	3
33.5033	81.3579	3.00593	3		32.0458	79.2626	2.60181	3		28.8085	68.3889	4.56287	3
34.9518	82.5338	2.73555	3		33.4943	80.0209	2.994	3		30.5793	69.0439	3.84796	3
36.4093	82.2577	3.16956	3		34.9518	79.8043	3.31306	3		32.0368	70.0957	3.69673	3
37.8668	82.7789	2.86002	3		36.4093	80.4712	3.13107	3		33.4943	70.2266	3.5789	3
39.3242	83.9199	3.30478	3		37.8668	81.4257	2.7178	3		34.9518	71.2504	3.70875	3
40.7757	84.3701	3.45354	3		39.3182	81.7679	3.27367	3		36.4032	71.7857	3.01559	3
42.2292	85.271	3.67338	3		40.7717	81.908	3.23298	3		37.8567	72.2547	3.42693	3
43.6787	85.1322	3.53234	3		42.2212	82.3798	2.92055	3		39.3062	72.4776	3.27632	3
45.1362	85.6269	3.90363	3		43.6787	82.8293	3.12245	3		40.7637	73.5046	2.11086	3
46.5877	86.0383	3.82345	3		45.1302	83.0243	2.88788	3		42.2152	74.1673	3.76522	3
48.0472	87.2827	3.53668	3		46.5897	83.4724	3.1525	3		43.6747	75.2833	2.43821	3
49.4946	87.1008	3.36885	3		48.0371	83.3055	2.94394	3		45.1222	75.6385	2.11886	3

## Sheet: figure3g
R10	RA1	RA2
41.9921	34.4804	32.9209
38.0727	30.7762	31.983
42.7296	27.5133	36.5812
40.0413	28.647	34.6403
44.6331	26.0219	41.099

## Sheet: figure3h
R10	RA1	RA2
55.1863	51.951	46.5907
54.723	51.6985	46.8064
54.9779	51.8431	46.5466
54.9828	51.6544	46.5294
55.451	51.8358	46.8235

## Sheet: figure3i
R10	RA1	RA2
-3201.25	-2750.67	-2333.32	kJ/moL
-3215.21	-2751.81	-2420.11
-3174.08	-2758.79	-2329.65
-3338.17	-2616.43	-2163.64
-3212.96	-2844.34	-2415.41

## Sheet: figure4b
	NC	R10	RA2	RA1
Fluorescent percentage (%)	0.91	94	66.6	38.7
	0.55	94.3	66.7	38
	0.88	93.3	64.8	37.9

## Sheet: figure4c
	HEK293T	OC-1	NIH/3T3	Hela	HepG2	A549
Fluorescent percentage (%)	89.3	46.4	42.5	95.1	55	80
	89	46.2	43.2	96.2	54.2	80.9
	89.5	46.3	43	94.9	54.7	80.3

## Sheet: figure4f
	NC	Blank	MβCD	CPM
Fluorescent percentage (%)	0.52	92.7	3.04	78.8
	0.33	93.1	3.18	79
	0.32	93.1	3.14	78.6

## Sheet: figure6a
saporin concentration(ng*ml-1)	Saporin only			Saporin + coacervate
0	101.001	94.7612	104.237	101.027	95.2233	103.75
100	110.015	105.393	96.0709	102.818	99.594	92.9305
200	113.251	97.2265	90.3698	100.74	95.5816	95.08
400	100.539	101.464	101.849	76.3076	78.3855	80.4633
600	84.2835	98.6132	91.9877	85.5505	83.186	80.7499
800	101.772	89.9076	87.8274	53.8811	73.6566	69.5008
1000	98.3821	94.0678	98.6132	72.94	72.2952	67.208

[truncated: 15 more sheets: figure6b, figure6c, figure6d, si1, si2, si3, si4, si5, si6, si7a, si7b, si8, si9, si10, si11]
